# Supplementary material for: Cardiac Arrhythmias in Patients Treated for Lung Cancer: A Review
Source: Cancers (Basel). 2023 Dec 6;15(24):5723. doi: 10.3390/cancers15245723 (PMC10741954; doi:10.3390/cancers15245723)
Supplement: Supplementary file 1 [file cancers-15-05723-s001.zip]

Archive with 7 entries (5 files):
- cancers-2716341-supplementary/
- cancers-2716341-supplementary/Supplementary video 1.mp4
- cancers-2716341-supplementary/Supplementary video 2.mp4
- cancers-2716341-supplementary/__MACOSX/
- cancers-2716341-supplementary/__MACOSX/._Supplementary video 1.mp4
- cancers-2716341-supplementary/__MACOSX/._Supplementary video 2.mp4
- cancers-2716341-supplementary/__MACOSX/._table 2.docx
